# Supplementary material for: Comprehensive Metabolomics in Mouse Mast Cell Model of Allergic Rhinitis for Profiling, Modulation, Semiquantitative Analysis, and Pathway Analysis
Source: Biomolecules. 2025 Jan 11;15(1):109. doi: 10.3390/biom15010109 (PMC11763337; doi:10.3390/biom15010109)
Supplement: Supplementary file 1 [file biomolecules-15-00109-s001.zip]

Archive with 1 entries (1 files):
- biomolecules-3382256-supplementary.pdf
